# Supplementary material for: Gene presence-absence variation associates with quantitative Verticillium longisporum disease resistance in Brassica napus
Source: Sci Rep. 2020 Mar 5;10:4131. doi: 10.1038/s41598-020-61228-3 (PMC7057980; doi:10.1038/s41598-020-61228-3)
Supplement: Supplementary file 2 — Supplementary Tables S1 to S11. [file 41598_2020_61228_MOESM2_ESM.xlsx]

## Sheet: Title page
Scientific Reports, Full Research Paper
Gene presence-absence variation associates with quantitative Verticillium longisporum disease resistance in Brassica napus
Iulian Gabur1*, Harmeet Singh Chawla1*, Daniel Teshome Lopisso2,3 , Andreas von Tiedemann2, Rod J. Snowdon1, Christian Obermeier1
1Department of Plant Breeding, IFZ Research Centre for Biosystems, Land Use and Nutrition, Justus Liebig University Giessen, 35392 Giessen, Germany
2Section of General Plant Pathology and Crop Protection, Georg August University Göttingen, 37077 Göttingen, Germany
3College of Agriculture and Veterinary Medicine, Jimma University, Jimma, Ethiopia
* These authors contributed equally to this work.
Supplementary Tables: S1 to S11
Supplementary Table Legends
Supporting Information Table S1. Comparison of QTL for V. longisporum resistance detected by using a genetic map from ExR53-DH population produced from Single Nulceotide Polymorphism (SNP) markers and a genetic map produced by using additional Single Nucleotide absence Polymorphism (SNaP) markers.
Supporting Information Table S2. SNP and SNaP markers associated with V. longisporum resistance in GWAS for a NAM population.
Supporting Information Table S3. Co-localising QTL regions between the ExR53-DH and NAM populations.
Supporting Information Table S4. Gene Ontology enrichment analysis using topGO for genes harboured in QTL regions in the biparental (ExR53-DH) and multi-parental (NAM) populations and for the overlapping QTL regions for both populations.
Supporting Information Table S5. Gene annotation for QTL intervals co-localizing for biparental QTL mapping in ExR53-DH population and multi-parental GWAS QTL mapping in NAM population.
Supporting Information Table S6. Raw data accquisitaion from Bionano optical genome mapping for two parents of mapping population ExR53-DH.
Supporting Information Table S7. Comparison of SNP/SNaP marker patters in ExR53-DH with Bionano optical Mapping coverage in parents for V. longisporum QTL regions.
Supporting Information Table S8. Comparison of SNP/SNaP marker patters in NAM population with whole genome sequencing (WGS) coverage in parents for V. longisporum QTL regions.
Supporting Information Table S9. Comparison of SNP/SNaP marker patters in ExR53-DH with whole genome sequencing (WGS) coverage in parents for V. longisporum QTL regions.
Supporting Information Table S10. PAV and Homoelougous exchanges (HE) analysis on whole genome sequencing (WGS) coverage data of parental lines for genes harboured in QTL regions in the biparental (ExR53-DH) and multiparental (NAM) populations and for the co-localizing QTL regions for both populations.
Supporting Information Table S11. Expression of genes from QTL co-localizing regions for two lines from the ExR53-DH population compared to a Brassica pan-transcriptome study.

## Sheet: S1
Supporting Information Table S1. Comparison of QTL for V. longisporum resistance detected by using a genetic map in ExR53-DH population produced from Single Nucleotide Polymorphism (SNP) markers and a genetic map produced by using additional Single Nucleotide absence Polymorphism (SNaP) markers.
17k genetic map containing SNP markers only							23k genetic map containing SNP plus SNaP markers							Optical mapping
qtl ID*	LOD	R2 (%)	Resistance allele from	QTL region in cM	SNP1	Darmor-bzh anchored, positions in bp#	qtl ID*	LOD	R2 (%)	Resistance allele from	SNP/	QTL region in cM	Darmor-bzh anchored, positions in bp*	Covered in Express617	Covered in R53
											SNaP2
							q23k-BP-A1-1	5.2	11.2	R53	9/0	241.1-244.2	chrA01, 20308731-20378208	no	no
							q23k-BP-A1-2	3.1	6.9	Express617	4/2	260.1-263.7	chrA01, 20944409-21236287	no	yes
							q23k-BP-A3-1	4.7	10.3	Express617	1/5	74.6-77.1	chrA03, 7963059-11419476	yes	no
							q23k-BP-A3-2	3.1	6.9	R53	14/0	116.0-118.9	chrA03,15580412-16286255	yes	yes
							q23k-BP-A4	5.8	12.6	Express617	3/2	36.9-39.8	chrA04, 12064302-12559493	Partially covered till 12213131	Partially covered till 12213132
							q23k-BP-A5-1	4.4	9.5	R53	4/0	12.5-12.5	chrA05, 1370443-1423575	yes	yes
							q23k-BP-A5-2	6.2	13.2	Express617	13/1	53.3-55.0	chrA05, 2357535-2473365	yes	no
q17k-BP-A6	5.2	11.2	Express617	53.7-54.5	2	chrA06, 5951730-6019693	q23k-BP-A6	9.7	19.8	Express617	4/0	54.2-55.0	chrA06, 5951730-6019696	yes	yes
q17k-BP-A8	2.7	6	R53	42.7-45.1	2	chrA08, 15039054-15190894	q23k-BP-A8	13.8	26.9	R53	4/0	51.8-54.2	chrA08, 15023115-15190894	yes	yes
							q23k-BP-C2-1	4.3	8.9	R53	0/4	23.8-24.2	chrC02, 7755863-10626628	yes	Partially covered from 8.8M-9.1M
q17k-BP-C2	3.2	7.1	Express617	30.5-35.3	1	chrC02, 22536228	q23k-BP-C2-2	6.5	13.7	Express617	0/3	62.2-64.3	chrC02, 16359619-17316000	yes	Partially covered from 16.9M
							q23k-BP-C2-3	11	23.3	R53	0/12	132.7-133.3	chrC02, 44249674-44856156	Partially covered from 44.4M-44.8M	no
							q23k-BP-C5-1	18.4	34.2	R53	4/0	49.8-50.3	chrC05, 3450035-3672842	yes	no
							q23k-BP-C5-2	13.7	26.9	Express617	3/0	51.0-53.5	chrC05, 3688115-3949617	yes	no
q17k-BP-C5	9.6	19.7	Express617	64.7-65.5	2	chrC05, 8155957-8622100	q23k-BP-C5-3	17.6	31.8	Express617	21/0	73.1-73.5	chrC05, 8283062-8979897	yes	yes
							q23k-BP-C8	3.5	7.8	Express617	1/2	5.0-7.1	chrC08, 801925-13488675	yes	yes
q17k-BP-C9	5.1	11	R53	84.1-87.5	3	chrC09, 39481451	q23k-BP-C9	9.3	19.1	R53	13/1	85.8-86.7	chrC09, 37115106-39357411	yes	yes
*QTL for normalized mean AUDPC from 2 experiments and 244 lines analyzed by Composite Interval Mapping with 1 mMorgan scan rate and automatic forward cofactor selection in QGene, LOD score and coefficient of determination R2 are given for QTL peak
1Number of SNP markers within QTL interval defined according to 1-LOD-drop-off rule
2Number of SNP markers/Number of SNaP markers within QTL interval
#marker positions or spanning intervals for markers from within QTL interval which could be anchored to Darmor-bzh reference

## Sheet: S2
Supporting Information Table S2. SNP and SNaP markers associated with V. longisporum resistance in GWAS for a NAM population.
18k map containing SNP markers only						22k map containing SNP plus SNaP markers
qtl ID*	-log10 (p-value)	R2 (%)	Number of significantly associated SNP1	QTL size in bp	Darmor-bzh anchored, positions of markers within LD blocks in bp#	qtl ID*	-log10 (p-value)	R2 (%)	Numbers of significantly associated SNP/SNaP	QTL size in bp	Darmor-bzh anchored, positions of markers within LD blocks in bp#
						q22k-NAM-A1	3.4	6.1	0/1	280109	chrA01, 4398726-4678835
						q22k-NAM-A2-1	3.8	7.1	1/0	426164	chrA02, 1482430-1908594
q18k-NAM-A2	3.7	7.1	1	773013	chrA02, 12542914-13315927	q22k-NAM-A2-2	3.2	5.7	0/1	773013	chrA02, 12542914-13315927
						q22k-NAM-A3-1	3.2	5.7	0/1	424530	chrA03, 4791304-5215834
						q22k-NAM-A3-2	3.7	6.8	0/1	382814	chrA03, 10075388-10458202
						q22k-NAM-A4	3.4	6.1	0/1	1097439	chrA04, 12780294-13877733
						q22k-NAM-A5	3	5.5	1/0	424483	chrA05, 2384153-2808636
						q22k-NAM-A6-1	3.1	5.6	0/1	860353	chrA06, 1-860354
						q22k-NAM-A6-2	3.3	6.1	0/1	184177	chrA06, 23320799-23504976
						q22k-NAM-A7-1	4.9	9.0	0/1	643327	chrA07, 194949-838276
						q22k-NAM-A7-2	3.0	5.4	0/1	104130	chrA07, 10122454-10226584
q18k-NAM-A7-1	3.7	7.2	8	900063	chrA07, 12111043-13011106	q22k-NAM-A7-3	3.9	7.1	4/0	900063	chrA07, 12111043-13011106
q18k-NAM-A7-2	3.5	6.5	1	401961	chrA07, 15862879-16264840	q22k-NAM-A7-4	4.2	7.7	0/1	303757	chrA07, 18399689-18703446
						q22k-NAM-A7-5	3.3	5.9	0/1	115924	chrA07, 22256576-22372500
						q22k-NAM-C1	3.1	5.6	0/1	23660	chrC01, 4010528-4034188
						q22k-NAM-C3-1	4.0	7.4	7/0	473219	chrC03, 17139729-17612948
						q22k-NAM-C3-2	3.4	6.4	3/0	305456	chrC03, 18471494-18776950
						q22k-NAM-C3-3	3.3	6.0	1/0	547999	chrC03, 58902519-59450518
q18k-NAM-C4	3.1	5.6	1	569188	chrC04, 3070003-3639191	q22k-NAM-C4-1	4.8	8.9	1/0	569188	chrC04, 3070003-3639191
						q22k-NAM-C4-2	3.2	5.8	0/1	2442181	chrC04, 9983231-12425412
q18k-NAM-C5-1	3.7	7.2	4	1223110	chrC05, 0-1223110	q22k-NAM-C5-1	3.5	6.8	1/0	1223110	chrC05, 0-1223110
q18k-NAM-C5-2	3.4	6.2	1	609147	chrC05, 3089132-3698279	q22k-NAM-C5-2	3.2	5.7	1/0	609147	chrC05, 3089132-3698279
q18k-NAM-C6-1	3	5.6	1	1148851	chrC06, 11612394-12761245	q22k-NAM-C6-1	3.3	6.0	0/1	2589714	chrC06, 7267213-9856927
q18k-NAM-C6-2	3.6	6.8	1	1151336	chrC06, 15528079-16679415	q22k-NAM-C6-2	4.3	8.0	2/0	1151336	chrC06, 15528079-16679415
						q22k-NAM-C6-3	3.4	6.2	3/2	853107	chrC06, 17872264-18725371
						q22k-NAM-C8	4.6	8.6	0/1	394793	chrC08, 12201749-12596542
						q22k-NAM-C9-1	3.3	5.9	0/1	1564194	chrC09, 15310014-16874208
						q22k-NAM-C9-2	3.6	6.6	0/1	1794377	chrC09, 31891709-33686086
*QTL for normalized mean AUDPC from 4 experiments and 200 lines analyzed by GenAble, coefficient of determination R2 are given for QTL peak
2Number of SNP markers/Number of SNaP markers within QTL interval
#marker positions or spanning intervals for markers from within QTL interval which could be anchored to Darmor-bzh reference

## Sheet: S3
Supporting Information Table S3. Co-localizing QTL regions between the ExR53-DH and NAM populations.
ID	qtl ID*	Chromosome	Start position (bp) of co-localizing QTL region	Stop position (bp) of co-localizing QTL region	QTL overlap size (bp)	no genes in QTL overlap
CoLOC1	q23k-BP-A3-1	chrA03	10075388	10458202	382814	90
	q22k-NAM-A3-2
CoLOC2	q23k-BP-A5-2	chrA05	2384153	2473365	89212	25
	q212-NAM-A5
CoLOC3	q23k-BP-C5-1	chrC05	3670200	3672842	2642	2
	q22k-NAM-C5-2
CoLOC4	q23k-BP-C5-2	chrC05	3688115	3698279	10164	4
	q22k-NAM-C5-2
CoLOC5	q23k-BP-C8	chrC08	12201749	12596542	394793	23
	q22k-NAM-C8
*QTL names for normalized mean AUDPC from the ExR53-DH and NAM popultions from table S1 and S2

## Sheet: S4
Supporting Information Table S4. Gene Ontology enrichment analysis using topGO for genes harboured in QTL regions in the biparental (ExR53-DH) and multi-parental (NAM) populations and for the overlapping QTL regions for both populations.
GO terms for genes harboured in the QTL regions for the ExR53-DH pooplation
GO.ID	Term	Annotated	Significant	Expected	Rank in classicFisher	classicFisher	elimFisher	topgoFisher	parentchildFisher	Genes
GO:0006032	chitin catabolic process	64	10	1.37	1	1.1e-06	1.1e-06	1.1e-06	0.71795	BnaA01g30560D	BnaA03g20290D	BnaA03g20300D	BnaA03g20310D	BnaA03g20320D	BnaA03g20330D	BnaA03g20340D	BnaA03g32270D	BnaA03g32280D	BnaC08g01540D
GO:0009607	response to biotic stimulus	8061	171	172.92	1197	0.57467	0.57467	3.4e-06	0.02438	BnaA01g30560D	BnaA01g30760D	BnaA01g30830D	BnaA01g30890D	BnaA01g30970D	BnaA01g31030D	BnaA01g31050D	BnaA01g31140D	BnaA01g31190D	BnaA01g31210D	BnaA01g31220D	BnaA03g17000D	BnaA03g17080D	BnaA03g17330D	BnaA03g17380D	BnaA03g17500D	BnaA03g17600D	BnaA03g17820D	BnaA03g18140D	BnaA03g18180D	BnaA03g18300D	BnaA03g18330D	BnaA03g18380D	BnaA03g18390D	BnaA03g18420D	BnaA03g18430D	BnaA03g18460D	BnaA03g18470D	BnaA03g18480D	BnaA03g18490D	BnaA03g18520D	BnaA03g18680D	BnaA03g18710D	BnaA03g18750D	BnaA03g18900D	BnaA03g18910D	BnaA03g19060D	BnaA03g19190D	BnaA03g19340D	BnaA03g19470D
GO:0019827	stem cell population maintenance	299	14	6.41	21	0.00569	0.02542	0.00038	0.00415	BnaA01g30730D	BnaA03g32200D	BnaA05g04460D	BnaA08g19710D	BnaC02g13160D	BnaC02g13170D	BnaC02g19980D	BnaC02g41870D	BnaC05g14720D	BnaC08g02380D	BnaC08g02390D	BnaC08g02810D	BnaC08g02820D	BnaC08g08810D
GO:0016998	cell wall macromolecule catabolic proces...	125	10	2.68	10	0.00038	0.00038	0.00038	0.00014	BnaA01g30560D	BnaA03g20290D	BnaA03g20300D	BnaA03g20310D	BnaA03g20320D	BnaA03g20330D	BnaA03g20340D	BnaA03g32270D	BnaA03g32280D	BnaC08g01540D
GO:0071291	cellular response to selenium ion	18	4	0.39	11	0.00051	0.00051	0.00051	0.00417	BnaC08g04750D	BnaC08g08300D	BnaC08g08310D	BnaC08g08320D
GO terms for genes harboured in the QTL regions for the NAM pooplation
GO.ID	Term	Annotated	Significant	Expected	Rank in classicFisher	classicFisher	elimFisher	topgoFisher	parentchildFisher	Genes
GO:0071277	cellular response to calcium ion	16	5	0.42	2	4.1e-05	4.1e-05	4.1e-05	0.00055	BnaA03g10790D	BnaA03g11100D	BnaA03g11110D	BnaA03g11140D	BnaA03g11150D
GO:0010014	meristem initiation	754	43	19.61	1	2e-06	0.00011	0.00011	3.4e-06	BnaA01g09320D	BnaA02g20530D	BnaA02g20560D	BnaA02g20770D	BnaA04g15560D	BnaA04g15690D	BnaA05g04460D	BnaA05g04870D	BnaA06g00600D	BnaA06g00610D	BnaA06g01390D	BnaA07g00690D	BnaA07g00700D	BnaA07g00730D	BnaA07g00740D	BnaA07g00770D	BnaA07g00800D	BnaA07g00840D	BnaA07g00850D	BnaA07g13740D	BnaA07g14720D	BnaA07g14790D	BnaC03g30750D	BnaC03g69300D	BnaC04g04210D	BnaC04g13600D	BnaC04g13660D	BnaC04g14750D	BnaC05g01600D	BnaC05g01970D	BnaC06g06830D	BnaC06g06840D	BnaC06g06980D	BnaC06g07270D	BnaC06g07540D	BnaC06g07570D	BnaC06g13650D	BnaC08g08410D	BnaC09g18610D	BnaC09g19210D
GO:0044699	single-organism process	43404	1130	1128.7	1253	0.4853	0.91978	0.00027	0.4853	BnaA01g09060D	BnaA01g09090D	BnaA01g09100D	BnaA01g09110D	BnaA01g09160D	BnaA01g09220D	BnaA01g09230D	BnaA01g09240D	BnaA01g09250D	BnaA01g09270D	BnaA01g09280D	BnaA01g09320D	BnaA01g09350D	BnaA01g09400D	BnaA01g09410D	BnaA01g09420D	BnaA01g09440D	BnaA01g09460D	BnaA01g09470D	BnaA01g09480D	BnaA01g09520D	BnaA02g03340D	BnaA02g03470D	BnaA02g03530D	BnaA02g03560D	BnaA02g03580D	BnaA02g03720D	BnaA02g03770D	BnaA02g03780D	BnaA02g03790D	BnaA02g03810D	BnaA02g03830D	BnaA02g03850D	BnaA02g04000D	BnaA02g04040D	BnaA02g04080D	BnaA02g04090D	BnaA02g04160D	BnaA02g04190D	BnaA02g04200D
GO:0050821	protein stabilization	37	6	0.96	4	0.00036	0.00036	0.00036	1	BnaA03g10790D	BnaA03g11100D	BnaA03g11110D	BnaA03g11140D	BnaA03g11150D	BnaC06g07480D
GO:0040007	growth	4732	134	123.05	598	0.16152	0.16152	0.00041	0.16152	BnaA01g09410D	BnaA01g09480D	BnaA01g09520D	BnaA02g20620D	BnaA02g20730D	BnaA02g20920D	BnaA02g20950D	BnaA02g21000D	BnaA03g10700D	BnaA03g11080D	BnaA03g11210D	BnaA03g11400D	BnaA04g15440D	BnaA04g15490D	BnaA04g16720D	BnaA04g16780D	BnaA05g04460D	BnaA05g04560D	BnaA05g04570D	BnaA05g04590D	BnaA05g04630D	BnaA05g04720D	BnaA05g04780D	BnaA05g04830D	BnaA05g04870D	BnaA05g04890D	BnaA05g04980D	BnaA05g05180D	BnaA05g05250D	BnaA05g05280D	BnaA06g00490D	BnaA06g00600D	BnaA06g00610D	BnaA06g00770D	BnaA06g01390D	BnaA06g35520D	BnaA06g35630D	BnaA06g35670D	BnaA06g35880D	BnaA07g00230D
GO:0045595	regulation of cell differentiation	340	19	8.84	19	0.00167	0.00748	0.00065	0.002	BnaA02g20560D	BnaA05g04460D	BnaA06g00610D	BnaA06g01390D	BnaA07g14720D	BnaA07g14790D	BnaC04g14750D	BnaC05g00510D	BnaC05g01600D	BnaC06g06830D	BnaC06g06840D	BnaC06g07270D	BnaC06g07540D	BnaC06g07570D	BnaC09g19210D	BnaC09g19480D	BnaC09g19700D	BnaC09g29430D	BnaC09g29440D
GO:0045848	positive regulation of nitrogen utilizat...	2	2	0.05	6	0.00068	0.00068	0.00068	0.00116	BnaA06g00490D	BnaC06g07140D
GO:0032501	multicellular organismal process	16902	449	439.53	862	0.30848	0.86613	0.00081	0.30848	BnaA01g09090D	BnaA01g09160D	BnaA01g09240D	BnaA01g09270D	BnaA01g09320D	BnaA01g09410D	BnaA01g09470D	BnaA01g09480D	BnaA01g09520D	BnaA02g04000D	BnaA02g04040D	BnaA02g04160D	BnaA02g20330D	BnaA02g20350D	BnaA02g20360D	BnaA02g20420D	BnaA02g20430D	BnaA02g20450D	BnaA02g20480D	BnaA02g20520D	BnaA02g20530D	BnaA02g20550D	BnaA02g20560D	BnaA02g20620D	BnaA02g20680D	BnaA02g20770D	BnaA02g20790D	BnaA02g20920D	BnaA02g20950D	BnaA02g21000D	BnaA02g21010D	BnaA03g10630D	BnaA03g10650D	BnaA03g10660D	BnaA03g10690D	BnaA03g10700D	BnaA03g10790D	BnaA03g10980D	BnaA03g11050D	BnaA03g11060D
GO terms for genes harboured in the co-localizing QTL regions for the ExR53-DHA and NAM pooplations
GO.ID	Term	Annotated	Significant	Expected	Rank in classicFisher	classicFisher	elimFisher	topgoFisher	parentchildFisher	Genes
GO:0071291	cellular response to selenium ion	18	3	0.02	1	8.8e-07	8.8e-07	8.8e-07	0.00041	BnaC08g08300D	BnaC08g08310D	BnaC08g08320D
GO:0000103	sulfate assimilation	89	3	0.09	3	0.00012	0.00012	0.00012	4.8e-05	BnaC08g08300D	BnaC08g08310D	BnaC08g08320D
GO:0009831	plant-type cell wall modification involv...	97	3	0.1	4	0.00015	0.00015	0.00015	0.00024	BnaA05g04560D	BnaA05g04570D	BnaA05g04590D
GO:0009828	plant-type cell wall loosening	113	3	0.12	6	0.00023	0.00023	0.00023	0.00115	BnaA05g04560D	BnaA05g04570D	BnaA05g04590D
GO:0010197	polar nucleus fusion	136	3	0.14	7	0.0004	0.0004	0.0004	0.07797	BnaC08g08300D	BnaC08g08310D	BnaC08g08320D
GO:0031640	killing of cells of other organism	36	2	0.04	9	0.00066	0.00066	0.00066	1	BnaA05g04680D	BnaA05g04690D
[truncated: 1,090 more columns]

## Sheet: S5
Supporting Information Table S5. Gene annotation for QTL intervals co-localizing for biparental QTL mapping in ExR53-DH population and multi-parental GWAS QTL mapping in NAM population.
ID of co-localizing QTL	Number of harboured genes	Gene ID	Chromosome	start position	stop position	Sequence description (Blast2GO)	Sequence length	Gene Ontologies
CoLOC1	90	BnaA03g21180D	chrA03	10073248	10073632	uncharacterized protein	384	-
		BnaA03g21190D	chrA03	10074674	10075037	uncharacterized protein	363	-
		BnaA03g21200D	chrA03	10082231	10082570	skp1-like protein 20	339	P:ubiquitin-dependent protein catabolic process
		BnaA03g21210D	chrA03	10086955	10087242	aquaporin pip1-2	287	F:transporter activity; P:transport; C:membrane
		BnaA03g21220D	chrA03	10087866	10088071	uncharacterized loc101221666	205	-
		BnaA03g21230D	chrA03	10094566	10096702	atp-dependent helicase brm-like	2136	F:DNA binding; F:ATP binding; F:protein binding; F:helicase activity; C:nucleus
		BnaA03g21240D	chrA03	10098187	10098375	ubiquitin-conjugating enzyme e2 5-like	188	F:acid-amino acid ligase activity
		BnaA03g21250D	chrA03	10100490	10100648	mitogen-activated protein kinase 12	158	F:ATP binding; P:protein phosphorylation; F:protein tyrosine kinase activity
		BnaA03g21260D	chrA03	10102844	10103128	u-box domain-containing protein 54	284	C:ubiquitin ligase complex; F:ubiquitin-protein ligase activity; P:protein ubiquitination
		BnaA03g21270D	chrA03	10107277	10107517	39s ribosomal protein mitochondrial-like	240	-
		BnaA03g21280D	chrA03	10109230	10109397	desiccation related protein	167	P:response to desiccation
		BnaA03g21290D	chrA03	10113629	10113869	af361857 1 at2g46220	240	-
		BnaA03g21300D	chrA03	10116434	10116742	protein abil1-like	308	-
		BnaA03g21310D	chrA03	10120277	10120831	btb poz domain-containing protein pob1-like	554	F:protein binding
		BnaA03g21320D	chrA03	10124536	10124785	late embryogenesis abundant hydroxyproline-rich glycoprotein	249	-
		BnaA03g21330D	chrA03	10128259	10128361	protein phosphatase 2c 42	102	-
		BnaA03g21340D	chrA03	10132464	10132538	arabinogalactan peptide 20-like	74	-
		BnaA03g21350D	chrA03	10138821	10139715	ubiquitin ligase protein	894	F:protein kinase activity; F:ATP binding; P:protein phosphorylation; F:protein binding
		BnaA03g21360D	chrA03	10147173	10147791	jasmonic acid-amido synthetase jar1	618	-
		BnaA03g21370D	chrA03	10149779	10149914	hypothetical protein ARALYDRAFT 904092	135	-
		BnaA03g21380D	chrA03	10151044	10151091	uncharacterized protein	47	-
		BnaA03g21390D	chrA03	10152190	10152469	wrky transcription factor 46	279	F:sequence-specific DNA binding transcription factor activity; F:sequence-specific DNA binding
		BnaA03g21400D	chrA03	10162679	10162766	caprice-like myb3	87	F:chromatin binding; F:DNA binding
		BnaA03g21410D	chrA03	10167115	10167543	mitochondrial inner membrane protein oxa1-like	428	C:integral to membrane; P:protein insertion into membrane
		BnaA03g21420D	chrA03	10169792	10169861	hypothetical protein ARALYDRAFT 915958	69	-
		BnaA03g21430D	chrA03	10170343	10170523	protein with ring u-box domain	180	C:nucleus; P:ubiquitin-dependent protein catabolic process; P:multicellular organismal development; F:protein binding; F:zinc ion binding; F:ubiquitin-protein ligase activity; P:protein ubiquitination
		BnaA03g21440D	chrA03	10171736	10171869	uncharacterized protein	133	-
		BnaA03g21450D	chrA03	10173387	10173487	probable phosphatidylinositol 4-kinase type 2-beta at1g26270-like	100	-
		BnaA03g21460D	chrA03	10174844	10175159	phosphoinositide 4-kinase gamma 4	315	-
		BnaA03g21470D	chrA03	10177199	10177339	succinate dehydrogenase subunit 4	140	-
		BnaA03g21480D	chrA03	10183447	10183995	replication factor a 51 kda subunit	548	-
		BnaA03g21490D	chrA03	10191058	10191433	dof zinc finger protein	375	F:DNA binding
		BnaA03g21500D	chrA03	10194057	10194192	calcium-binding protein kic-like	135	F:calcium ion binding
		BnaA03g21510D	chrA03	10195076	10195194	arginine serine-rich protein splicing factor 31a	118	-
		BnaA03g21520D	chrA03	10200185	10200259	maternally expressed family protein	74	-
		BnaA03g21530D	chrA03	10205159	10205545	cation-efflux transporter	386	P:cation transport; F:cation transmembrane transporter activity; C:integral to membrane; P:transmembrane transport
		BnaA03g21540D	chrA03	10208894	10209530	at2g46850-like partial	636	F:ATP binding; P:protein phosphorylation; F:protein tyrosine kinase activity
		BnaA03g21550D	chrA03	10216889	10217198	rav-like b3 domain dna binding protein	309	F:DNA binding
		BnaA03g21560D	chrA03	10221729	10221986	hypothetical protein CARUB v10023889mg	257	-
		BnaA03g21570D	chrA03	10225322	10225727	phytochrome-interacting factor	405	F:protein dimerization activity
		BnaA03g21580D	chrA03	10231742	10231959	asynaptic 3	217	-
		BnaA03g21590D	chrA03	10234220	10234788	pectinesterase-like protein	568	C:cell wall; F:pectinesterase activity; P:cell wall modification; F:enzyme inhibitor activity
		BnaA03g21600D	chrA03	10239584	10239801	invertase pectin methylesterase inhibitor family protein	217	F:enzyme inhibitor activity; F:pectinesterase activity
		BnaA03g21610D	chrA03	10241456	10241572	pto-interacting 1-4	116	F:protein kinase activity; F:ATP binding; P:protein phosphorylation
		BnaA03g21620D	chrA03	10241949	10242107	ubiquitin extension protein	158	F:protein binding; F:structural constituent of ribosome; C:ribosome; P:translation
		BnaA03g21630D	chrA03	10243434	10243747	hypothetical protein CARUB v10025626mg	313	-
		BnaA03g21640D	chrA03	10247375	10247649	alcohol dehydrogenase	274	P:metabolic process; F:oxidoreductase activity
		BnaA03g21650D	chrA03	10252157	10252862	boron transporter	705	F:inorganic anion exchanger activity; P:anion transport; C:integral to membrane
		BnaA03g21660D	chrA03	10261273	10261465	adp-ribosylation factor	192	F:GTP binding; P:small GTPase mediated signal transduction; C:intracellular; P:intracellular protein transport
		BnaA03g21670D	chrA03	10262537	10262735	pentatricopeptide repeat-containing protein	198	-
		BnaA03g21680D	chrA03	10263190	10263391	pentatricopeptide repeat-containing protein mitochondrial-like	201	-
		BnaA03g21690D	chrA03	10265855	10266579	probable pre-mrna-splicing factor atp-dependent rna helicase-like	724	F:nucleic acid binding; F:helicase activity; F:ATP binding
		BnaA03g21700D	chrA03	10271043	10271534	flowering time control protein fca-like	491	F:nucleic acid binding; F:protein binding; F:nucleotide binding
		BnaA03g21710D	chrA03	10273130	10273362	peptidyl-prolyl cis-trans isomerase cyp21- mitochondrial-like	232	F:peptidyl-prolyl cis-trans isomerase activity; P:protein folding
		BnaA03g21720D	chrA03	10273641	10273682	dead-box atp-dependent rna helicase 24	41	-
		BnaA03g21730D	chrA03	10275523	10276161	dead-box atp-dependent rna helicase 24-like	638	F:nucleic acid binding; F:ATP binding; F:ATP-dependent helicase activity
		BnaA03g21740D	chrA03	10282115	10282568	hit zinc finger and papa-1-like domain-containing protein	453	C:Ino80 complex
		BnaA03g21750D	chrA03	10285309	10285616	uncharacterized protein	307	-
		BnaA03g21760D	chrA03	10287094	10287159	cytochrome c oxidase subunit vc family protein	65	C:mitochondrial respiratory chain
		BnaA03g21770D	chrA03	10288020	10288147	cp12 domain-containing protein 1	127	-
		BnaA03g21780D	chrA03	10289134	10289477	dimethyladenosine transferase	343	P:rRNA modification; F:rRNA (adenine) methyltransferase activity
		BnaA03g21790D	chrA03	10296363	10296716	myb transcription factor	353	F:chromatin binding; F:DNA binding
		BnaA03g21800D	chrA03	10299684	10300047	protein disulfide-isomerase like 2-1	363	P:glycerol ether metabolic process; F:electron carrier activity; F:protein disulfide oxidoreductase activity; P:cell redox homeostasis; F:isomerase activity; C:endoplasmic reticulum
		BnaA03g21810D	chrA03	10311402	10311675	60s ribosomal protein l7a	273	C:ribonucleoprotein complex; P:ribosome biogenesis
		BnaA03g21820D	chrA03	10319316	10319809	swi snf complex subunit swi3a-like	493	F:chromatin binding; F:protein binding; F:DNA binding
		BnaA03g21830D	chrA03	10323216	10323564	monoglyceride lipase-like	348	-
		BnaA03g21840D	chrA03	10331829	10331992	universal stress protein family protein	163	P:response to stress
		BnaA03g21850D	chrA03	10340729	10341339	glycosyl hydrolase family 1 protein	610	P:carbohydrate metabolic process; C:endoplasmic reticulum; C:integral to membrane; F:catalytic activity
		BnaA03g21860D	chrA03	10344913	10345070	nuclear transcription factor y subunit b-5-like	157	C:nucleus; F:sequence-specific DNA binding; F:protein heterodimerization activity
		BnaA03g21870D	chrA03	10357976	10358686	hypothetical protein ARALYDRAFT 483966	710	F:DNA binding
		BnaA03g21880D	chrA03	10361089	10361554	metal tolerance protein c1	465	P:cation transport; F:cation transmembrane transporter activity; C:integral to membrane; P:transmembrane transport
		BnaA03g21890D	chrA03	10362598	10363013	mitochondrial transcription termination factor family protein	415	-
		BnaA03g21900D	chrA03	10371237	10371364	uncharacterized protein	127	-
		BnaA03g21910D	chrA03	10374195	10374334	protein elf4-like 1	139	-
		BnaA03g21920D	chrA03	10379582	10381004	abc transporter g family member 31-like	1422	F:ATP binding; F:ATPase activity; C:membrane
		BnaA03g21930D	chrA03	10386297	10386765	udp-glucoronosyl udp-glucosyl transferase family protein	468	P:metabolic process
		BnaA03g21940D	chrA03	10388121	10388267	pleckstrin homology domain-containing protein 1-like	146	F:protein binding; F:phospholipid binding
		BnaA03g21950D	chrA03	10391074	10391704	anthranilate synthase component i- chloroplastic-like	630	P:tryptophan biosynthetic process; F:anthranilate synthase activity
		BnaA03g21960D	chrA03	10395144	10395653	cell division control protein 6 homolog	509	-
		BnaA03g21970D	chrA03	10399379	10399604	glutathione s-transferase	225	F:protein binding
		BnaA03g21980D	chrA03	10403302	10403621	serine threonine-protein phosphatase pp1 isozyme 2	319	F:hydrolase activity
		BnaA03g21990D	chrA03	10407120	10407383	tropinone reductase-like protein	263	P:metabolic process; F:oxidoreductase activity
		BnaA03g22000D	chrA03	10410339	10410602	tropinone reductase-like protein	263	P:metabolic process; F:oxidoreductase activity
		BnaA03g22010D	chrA03	10412342	10412747	protein kinase apk1a	405	F:ATP binding; P:protein phosphorylation; F:protein serine/threonine kinase activity; F:protein tyrosine kinase activity
		BnaA03g22020D	chrA03	10423899	10424040	smr3 arath ame: full=cyclin-dependent protein kinase inhibitor smr3 ame: full=protein siamese-related 3	141	-
		BnaA03g22030D	chrA03	10430210	10430666	e3 ubiquitin-protein ligase xbat31	456	F:protein binding; F:zinc ion binding
		BnaA03g22040D	chrA03	10443476	10443580	histone h4	104	C:nucleosome; F:DNA binding; C:nucleus; P:nucleosome assembly; F:protein heterodimerization activity
		BnaA03g22050D	chrA03	10444715	10444829	uncharacterized loc101207834	114	-
		BnaA03g22060D	chrA03	10446097	10446253	histone h2b	156	C:nucleosome; F:DNA binding; C:nucleus; P:nucleosome assembly; F:protein heterodimerization activity
		BnaA03g22070D	chrA03	10450011	10450238	wuschel-related homeobox 3b	227	F:sequence-specific DNA binding transcription factor activity; F:sequence-specific DNA binding
CoLOC2	25	BnaA05g04450D	chrA05	2386312	2386595	ap2 erf domain-containing transcription factor	283	F:sequence-specific DNA binding transcription factor activity; F:DNA binding; C:nucleus; P:regulation of transcription, DNA-dependent
		BnaA05g04460D	chrA05	2395937	2396819	e3 ubiquitin-protein ligase bre1-like 1-like	882	P:sugar mediated signaling pathway; P:histone methylation; F:protein homodimerization activity; P:cotyledon development; P:mRNA export from nucleus; P:leaf morphogenesis; P:glucuronoxylan metabolic process; P:cell division; P:protein deubiquitination; P:response to freezing; P:regulation of timing of cell differentiation; P:G2 phase of mitotic cell cycle; P:RNA processing; P:maintenance of merist…
		BnaA05g04470D	chrA05	2399279	2399771	alpha beta-hydrolases superfamily protein	492	P:GPI anchor metabolic process; F:hydrolase activity, acting on ester bonds; P:intracellular protein transport; C:intrinsic to endoplasmic reticulum membrane
		BnaA05g04480D	chrA05	2403287	2404158	snf2 and helicase domain-containing protein	871	F:ATP binding; F:helicase activity; F:DNA binding; F:transferase activity
		BnaA05g04490D	chrA05	2407244	2407981	structural constituent of nuclear pore	737	F:structural constituent of nuclear pore; C:nuclear pore; F:protein binding; C:cytosol; C:plastid
		BnaA05g04500D	chrA05	2409846	2410092	plac8 family protein	246	F:molecular function; P:biological process; C:cellular component
		BnaA05g04510D	chrA05	2414838	2415594	elongation factor mitochondrial-like	756	F:translation elongation factor activity; C:mitochondrion; P:translational elongation; F:ATP binding; P:GTP catabolic process; F:GTPase activity; P:response to cadmium ion; F:GTP binding
		BnaA05g04520D	chrA05	2416995	2417335	metalloendoproteinase 1-like	340	C:anchored to membrane; F:metalloendopeptidase activity; P:proteolysis; C:extracellular matrix; F:zinc ion binding
		BnaA05g04530D	chrA05	2427176	2427434	gata transcription factor 2	258	F:zinc ion binding; P:response to light stimulus; P:circadian rhythm; F:sequence-specific DNA binding; F:sequence-specific DNA binding transcription factor activity; P:positive regulation of transcription, DNA-dependent; C:nucleus
		BnaA05g04540D	chrA05	2430141	2430225	protein transport protein sec61 subunit beta	84	P:systemic acquired resistance; P:protein folding; P:response to high light intensity; P:response to endoplasmic reticulum stress; F:protein transporter activity; P:response to hydrogen peroxide; P:response to heat; P:protein transport
		BnaA05g04550D	chrA05	2434638	2434861	cyclin p3 1	223	P:stomatal lineage progression; F:protein kinase binding; P:regulation of cyclin-dependent protein serine/threonine kinase activity; F:cyclin-dependent protein serine/threonine kinase activity
		BnaA05g04560D	chrA05	2438746	2439021	expansin b2	275	C:extracellular region; P:plant-type cell wall modification involved in multidimensional cell growth; P:sexual reproduction; P:plant-type cell wall loosening; P:unidimensional cell growth
		BnaA05g04570D	chrA05	2440911	2441173	expansin b4	262	P:membrane fusion; P:plant-type cell wall modification involved in multidimensional cell growth; P:plant-type cell wall loosening; P:unidimensional cell growth; C:extracellular region; P:sexual reproduction; P:actin filament-based movement
		BnaA05g04580D	chrA05	2442795	2442918	ribosome biogenesis protein bop1 homolog	123	P:regulation of cell cycle; P:rRNA processing; P:protein maturation; C:nucleus; C:cytosol; F:nucleotide binding
		BnaA05g04590D	chrA05	2453030	2453374	expansin b2	344	C:extracellular region; P:plant-type cell wall modification involved in multidimensional cell growth; P:sexual reproduction; P:plant-type cell wall loosening; P:unidimensional cell growth
		BnaA05g04600D	chrA05	2456720	2457478	ribosome biogenesis protein bop1 homolog	758	P:regulation of cell cycle; P:rRNA processing; P:protein maturation; C:nucleus; C:cytosol; F:nucleotide binding
		BnaA05g04610D	chrA05	2459741	2460187	pectinesterase 2-like	446	C:plant-type cell wall; P:cell wall modification; F:pectinesterase activity; C:extracellular region; P:cell wall organization; F:aspartyl esterase activity; F:enzyme inhibitor activity; C:membrane; P:negative regulation of catalytic activity; P:pectin catabolic process
		BnaA05g04620D	chrA05	2460362	2460382	---NA---	20	-
		BnaA05g04630D	chrA05	2466931	2467022	probable s-acyltransferase at1g69420-like	91	P:regulation of meristem growth; C:cytoplasmic membrane-bounded vesicle; P:plant-type cell wall organization; P:plant-type cell wall biogenesis; C:membrane; F:zinc ion binding; P:microtubule nucleation
		BnaA05g04640D	chrA05	2470194	2470598	methionine aminopeptidase 1a-like	404	C:cytosol; P:vernalization response; F:zinc ion binding; F:nucleic acid binding; P:N-terminal protein amino acid modification; P:carpel development; F:aminopeptidase activity; P:proteolysis; P:anthocyanin accumulation in tissues in response to UV light; F:metalloexopeptidase activity; P:protein processing
		BnaA05g04650D	chrA05	2472006	2472416	hypothetical protein CARUB v10025010mg	410	C:vacuolar membrane; C:plasma membrane
		BnaA05g04660D	chrA05	2475164	2475644	probable trna threonylcarbamoyladenosine biosynthesis protein osgepl1-like	480	P:embryo development; C:mitochondrial inner membrane; F:metalloendopeptidase activity; P:proteolysis; P:mRNA modification; C:plastid
		BnaA05g04670D	chrA05	2477627	2477889	rna 2 - tpt1 family	262	F:tRNA 2'-phosphotransferase activity; P:embryo development ending in seed dormancy; P:tRNA splicing, via endonucleolytic cleavage and ligation
		BnaA05g04680D	chrA05	2479804	2479885	plant defensin	81	P:defense response; P:killing of cells of other organism; P:defense response to fungus; C:extracellular region
		BnaA05g04690D	chrA05	2481731	2481813	plant defensin	82	P:defense response; P:killing of cells of other organism; P:defense response to fungus; C:extracellular region
CoLOC3	2	BnaC05g07340D	chrC05	3667520	3667900	at1g57980-like partial	380	P:purine nucleobase transport; C:integral to membrane; F:purine nucleobase transmembrane transporter activity; C:plasma membrane
		BnaC05g07350D	chrC05	3674979	3675467	multiple inositol polyphosphate phosphatase 1	488	F:acid phosphatase activity; F:inositol hexakisphosphate 2-phosphatase activity; P:dephosphorylation; C:plasma membrane; C:vacuolar membrane
CoLOC4	4	BnaC05g07380D	chrC05	3686777	3687368	pentatricopeptide repeat-containing protein at1g09900-like	591	C:membrane; F:protein binding
		BnaC05g07390D	chrC05	3690715	3691390	rhamnogalacturonate lyase-like	675	F:carbohydrate binding; P:carbohydrate metabolic process; F:lyase activity
		BnaC05g07400D	chrC05	3693058	3693256	traf-type zinc finger-related isoform 2	198	P:protein targeting to vacuole; C:intracellular; P:vesicle-mediated transport; F:zinc ion binding; F:protein binding
		BnaC05g07410D	chrC05	3697224	3697485	phosphoglycerate mutase family protein	261	F:molecular function; P:biological process; C:cellular component
CoLOC5	23	BnaC08g08220D	chrC08	12214255	12214747	zpr1 zinc-finger domain protein	492	F:heme binding; C:cytosol; F:oxidoreductase activity, acting on paired donors, with incorporation or reduction of molecular oxygen; F:monooxygenase activity; F:electron carrier activity; P:oxidation-reduction process; F:zinc ion binding
		BnaC08g08230D	chrC08	12220740	12221107	chaperone -domain superfamily protein	367	P:protein folding; F:unfolded protein binding; F:heat shock protein binding
		BnaC08g08240D	chrC08	12281840	12281908	---NA---	68	-
		BnaC08g08250D	chrC08	12290820	12290900	hypothetical protein ARALYDRAFT 482655	80	F:molecular function; P:biological process; C:membrane
		BnaC08g08260D	chrC08	12300339	12300419	hypothetical protein ARALYDRAFT 482655	80	F:molecular function; P:biological process; C:membrane
		BnaC08g08270D	chrC08	12327102	12327801	ribonuclease h-like protein	699	F:nucleic acid binding; F:ribonuclease H activity
		BnaC08g08280D	chrC08	12339838	12340119	nadph-dependent diflavin oxidoreductase atr3	281	P:G2 phase of mitotic cell cycle; F:protein binding; P:embryo development ending in seed dormancy; P:protein deubiquitination; F:NADPH-hemoprotein reductase activity; P:histone methylation; P:double-strand break repair via homologous recombination; P:cullin deneddylation; P:photomorphogenesis; C:cytoplasm; P:protein ubiquitination; F:iron ion binding; P:response to ionizing radiation; P:oxidation…
		BnaC08g08290D	chrC08	12367479	12367597	protein ralf-like 32-like	118	F:molecular function; P:biological process; C:cellular component
		BnaC08g08300D	chrC08	12374392	12374791	selenium-binding protein	399	C:cytosol; P:sulfate assimilation; F:zinc ion binding; C:plasmodesma; P:photoperiodism, flowering; P:polar nucleus fusion; P:hormone-mediated signaling pathway; P:cellular response to selenium ion; F:selenium binding; P:response to cadmium ion; P:response to hydrogen peroxide; F:protein binding
		BnaC08g08310D	chrC08	12385988	12386307	selenium-binding protein	319	C:cytosol; P:sulfate assimilation; F:zinc ion binding; C:plasmodesma; P:photoperiodism, flowering; P:polar nucleus fusion; P:hormone-mediated signaling pathway; P:cellular response to selenium ion; F:selenium binding; P:response to cadmium ion; P:response to hydrogen peroxide
		BnaC08g08320D	chrC08	12427867	12428358	selenium-binding protein	491	C:cytosol; P:sulfate assimilation; F:zinc ion binding; C:plasmodesma; P:photoperiodism, flowering; P:polar nucleus fusion; P:hormone-mediated signaling pathway; P:cellular response to selenium ion; F:selenium binding; P:response to cadmium ion; P:response to hydrogen peroxide
		BnaC08g08330D	chrC08	12430588	12431198	pentatricopeptide repeat-containing protein mitochondrial-like	610	C:membrane; F:selenium binding; F:protein binding
		BnaC08g08340D	chrC08	12437885	12438365	a6 anther-specific protein	480	F:hydrolase activity, hydrolyzing O-glycosyl compounds; P:carbohydrate metabolic process; F:cation binding; P:embryo development ending in seed dormancy; P:pollen exine formation
		BnaC08g08350D	chrC08	12453542	12454000	udp-glycosyltransferase 75d1-like	458	P:anthocyanin-containing compound biosynthetic process; P:response to sucrose stimulus; F:anthocyanin 5-O-glucosyltransferase activity; P:response to UV-B; P:primary metabolic process
		BnaC08g08360D	chrC08	12455726	12455924	cop9 signalosome complex subunit 8	198	P:response to jasmonic acid stimulus; P:photomorphogenesis; C:COP9 signalosome; P:protein targeting to mitochondrion; P:COP9 signalosome assembly; P:cullin deneddylation; F:metalloendopeptidase activity; F:protein binding; P:G2 phase of mitotic cell cycle
		BnaC08g08370D	chrC08	12456312	12456363	---NA---	51	-
		BnaC08g08380D	chrC08	12465825	12466009	---NA---	184	-
		BnaC08g08390D	chrC08	12468365	12468650	xyloglucan endotransglycosylase-related protein xtr-7	285	P:cellular glucan metabolic process; F:hydrolase activity, hydrolyzing O-glycosyl compounds; C:apoplast; C:cell wall; F:xyloglucan:xyloglucosyl transferase activity
		BnaC08g08400D	chrC08	12494933	12495265	unknown protein	332	P:biological process
		BnaC08g08410D	chrC08	12515667	12516204	agenet domain-containing protein	537	P:production of small RNA involved in gene silencing by RNA; P:floral whorl development; P:polarity specification of adaxial/abaxial axis; C:vacuole; P:posttranscriptional gene silencing by RNA; P:regulation of meristem growth; P:determination of bilateral symmetry; P:floral organ formation; P:chromatin silencing; C:chloroplast stroma; P:meristem initiation; F:RNA binding; P:histone lysine methyl…
		BnaC08g08420D	chrC08	12580757	12580860	acyl- dehydrogenase-related protein	103	F:flavin adenine dinucleotide binding; P:root hair elongation; P:response to symbiotic fungus; F:acyl-CoA dehydrogenase activity; C:cytosol; F:transferase activity, transferring phosphorus-containing groups; P:oxidation-reduction process
		BnaC08g08430D	chrC08	12584504	12584641	zinc finger family protein	137	F:zinc ion binding; F:nucleic acid binding; P:pollen sperm cell differentiation; C:intracellular; P:regulation of transcription, DNA-dependent; P:actin cytoskeleton organization; F:sequence-specific DNA binding transcription factor activity; P:actin filament-based movement
		BnaC08g08440D	chrC08	12592377	12593500	formin-like partial	1123	C:phragmoplast; F:microtubule binding; C:preprophase band; P:microsporogenesis; C:spindle; F:actin filament binding; C:actin filament; P:actin nucleation
All five overlapping QTL regions	144
								genes associated with the following GO terms or key words:
								response to stress
								systemic acquired resistance
								defense response to fungus or symbiotic response to fungus
								cell wall
								Genes significantly enriched for GO terms in QTL regions

## Sheet: S6
Supporting Information Table S6. Raw data accquisitaion from Bionano optical genome mapping for two parents of mapping population ExR53-DH.
	Express617	R53
No. of molecules	1,591,454	770.567
Quantity (Mb)	301,586.7	140,902.9
N50 (kb)	191.7	187.9
Average label density (per 100 kb)	9.7	9.3

## Sheet: S7
Supporting Information Table S7. Comparison of SNP/SNaP marker patters in ExR53-DH population with Bionano optical mapping coverage in parents for V. longisporum QTL regions.
qtl ID*	SNP/SNaP	QTL region in cM	Darmor-bzh anchored, positions in bp*	QTL region covered by Optical Mapping in Express617	QTL region covered by Optical Mapping in R53	Marker Ids	Marker characteristics	Marker type	Position in cM*	Darmor-bzh anchored, position in bp*	Marker position covered by Optical Mapping in Express617	Marker position covered by Optical Mapping in R53	Presence/absence polymorphism (SNaPs) in parents at marker position detected by Optical Mapping (>1.5 kb deletion)
	SNaP2														Color coding in last column
q23k-BP-A1-1	9/0	241.1-244.2	chrA01, 20308731-20378208	no	no	Bn-A01-p24504495	Significant	SNP	241.187	20308731	no	no	-		not relevant for comparison, SNP marker
						Bn-A01-p24520244	Significant	SNP	241.187	-					No comparison possible as marker could not be anchored to Darmor-bzh reference
						Bn-A01-p24504575	Significant	SNP	241.992	20308811	no	no	-		SNaP marker pattern in offspring consistent with long-range presence/abssence polymorphism in two parents (yes)
						Bn-A01-p24541095	Significant	SNP	242.807	20344118	no	no	-		SNaP marker pattern in offspring not consistent with long-range presence/abssence polymorphism in two parents (no)
						Bn-A01-p24556230	Significant	SNP	244.137	20356852	no	no	-
						Bn-A01-p24565084	Significant	SNP	244.137	20363716	no	no	-
						Bn-A01-p24565311	Significant	SNP	244.137	20363943	no	no	-
						Bn-A01-p24578644	Significant	SNP	244.137	-
						Bn-A01-p24575679	Significant	SNP	244.137	20378208	no	no	-
q23k-BP-A1-2	4/2	260.1-263.7	chrA01, 20944409-21236287	no	yes	Bn-A01-p26425810	Significant	SNaP	260.149	20944409	no	yes	yes
						Bn-A01-p26543758	Significant	SNaP	260.149	-
						Bn-Scaffold000386-p4150	Significant	SNP	261.599	-
						Bn-A01-p26722319	Significant	SNP	262.517	-
						Bn-Scaffold000386-p1325	Significant	SNP	262.517	-
						Bn-A01-p27147782	Flanking confidence interval(not sigf)	SNP	263.714	21236287	no	yes	-
q23k-BP-A3-1	1/5	107.4-121.2	chrA03, 7963059-11419476	yes	no	Bn-A03-p8671697	Significant	SNaP	107.392	7963059	yes	no	yes
						Bn-A03-p12737336	Significant	SNaP	108.622	-
						Bn-scaff_20646_1-p426123	Significant	SNaP	109.441	-
						Bn-A03-p12541037	Significant	SNaP	109.441	-
						Bn-A03-p12343742	Flanking confidence interval(not sigf)	SNP	121.221	11419476	yes	no	-
q23k-BP-A3-2	14/0	143.6-145.5	chrA03,15580412-16286255	yes	yes	Bn-A03-p16444510	Flanking confidence interval(not sigf)	SNP	143.789	15580412	yes	yes	-
						Bn-scaff_17298_1-p705887	Significant	SNP	143.789	-
						Bn-A03-p16915877	Significant	SNP	145.428	-
						Bn-A03-p16955732	Significant	SNP	145.428	-
						Bn-A03-p16969084	Significant	SNP	145.428	-
						Bn-A03-p16989353	Significant	SNP	145.428	-
						Bn-A03-p17019251	Significant	SNP	145.428	-
						Bn-A03-p17038064	Significant	SNP	145.428	-
						Bn-A03-p17038887	Significant	SNP	145.428	16191091	yes	yes	-
						Bn-A03-p17038965	Significant	SNP	145.428	16191170	yes	yes	-
						Bn-A03-p17056395	Significant	SNP	145.428	16208595	yes	yes	-
						Bn-A03-p17139931	Significant	SNP	145.428	16286255	yes	yes	-
						Bn-scaff_17298_1-p1520465	Significant	SNP	145.428	-
						Bn-scaff_17298_1-p1744778	Significant	SNP	145.428	16223916	yes	yes	-
q23k-BP-A4	3/2	36.9-39.8	chrA04, 12064302-12559493	Partially covered till 12213131	Partially covered till 12213132	Bn-A04-p10881502	Significant	SNP	36.915	12064302	yes	yes	-
						Bn-scaff_15852_1-p234569	Significant	SNP	36.915	-
						Bn-A04-p11319703	Significant	SNaP	38.965	-
						Bn-A04-p11320045	Significant	SNaP	38.965	-
						Bn-A04-p11420466	Flanking confidence interval(not sigf)	SNP	39.785	12559493	no	no	-
q23k-BP-A5-1	4/0	12.5-12.5	chrA05, 1370443-1423575	yes	yes	Bn-A05-p1254185	Significant	SNP	12.546	1370443	yes	yes	-
						Bn-A05-p1279304	Significant	SNP	12.546	-
						Bn-A05-p1281138	Significant	SNP	12.546	1397393	yes	yes	-
						Bn-A05-p1308471	Significant	SNP	12.546	1423575	yes	yes	-
q23k-BP-A5-2	13/1	53.3-55.0	chrA05, 2357535-2473365	yes	no	Bn-A05-p2233637	Significant	SNP	53.388	2357535	yes	no	-
						Bn-A05-p2233700	Significant	SNP	53.388	2357596	yes	no	-
						Bn-A05-p2234082	Significant	SNP	53.388	2357986	yes	no	-
						Bn-A05-p2246038	Significant	SNP	53.388	2366835	yes	no	-
						Bn-A05-p2262914	Significant	SNP	53.388	-
						Bn-A05-p2272518	Significant	SNP	53.388	-
						Bn-A05-p2280549	Significant	SNP	53.388	2402350	yes	no	-
						Bn-A05-p2345233	Significant	SNaP	54.28	2468112	yes	no	yes
						Bn-A05-p2287815	Significant	SNP	54.914	-
						Bn-A05-p2296307	Significant	SNP	54.914	2416389	yes	no	-
						Bn-A05-p2299167	Significant	SNP	54.914	-
						Bn-A05-p2303112	Significant	SNP	54.914	-
						Bn-A05-p2337684	Significant	SNP	54.914	2459059	yes	no	-
						Bn-A05-p2350131	Significant	SNP	54.914	2473365	yes	no	-
q23k-BP-A6	4/0	54.2-55.0	chrA06, 5951730-6019696	yes	yes	Bn-A06-p6520301	Significant	SNP	54.377	5951730	yes	yes	-
						Bn-A06-p6555456	Significant	SNP	54.987	-
						Bn-A06-p6622319	Significant	SNP	54.987	-
						Bn-A06-p6624464	Significant	SNP	54.987	6019696	yes	yes	-
q23k-BP-A8	4/0	51.8-54.2	chrA08, 15023115-15190894	yes	yes	Bn-A08-p17570589	Significant	SNP	51.796	15023115	yes	yes	-
						Bn-A08-p17586676	Significant	SNP	51.936	1.50391e+07	yes	yes	-
						Bn-A08-p17721455	Significant	SNP	54.151	-
						Bn-A08-p17748884	Significant	SNP	54.151	15190894	yes	yes	-
q23k-BP-C2-1	0/4	23.8-24.2	chrC02, 7755863-10626628	yes	Partially covered from 8.8M-9.1M	Bn-scaff_15712_5-p265921	Flanking confidence interval(not sigf)	SNaP	23.785	8952256	yes	no	yes
						Bn-scaff_15712_5-p267640	Significant	SNaP	23.785	8953987	yes	no	yes
						Bn-scaff_16804_4-p266761	Significant	SNaP	24.156	7.75586e+06	yes	no	yes
						Bn-scaff_20942_1-p604955	Significant	SNaP	24.156	10626628	no	no	no
q23k-BP-C2-2	0/3	62.2-64.3	chrC02, 16359619-17316000	yes	Partially covered from 16.9M	Bn-scaff_18702_1-p365839	Significant	SNaP	62.005	16359619	yes	no	yes
						Bn-scaff_17566_1-p71938	Significant	SNaP	63.235	16766240	yes	no	yes
						Bn-scaff_17079_1-p145741	Significant	SNaP	64.259	17316000	yes	no	yes
q23k-BP-C2-3	0/12	132.7-133.3	chrC02, 44249674-44856156	Partially covered from 44.4M-44.8M	no	Bn-scaff_17177_1-p947071	Significant	SNaP	132.806	44258717	yes	no	yes
						Bn-scaff_17721_1-p50954	Significant	SNaP	132.806	-
						Bn-scaff_17721_1-p58139	Significant	SNaP	132.806	-
						Bn-scaff_17721_1-p60404	Significant	SNaP	132.806	-
						Bn-scaff_17177_1-p836129	Significant	SNaP	133.215	44366294	yes	no	yes
						Bn-scaff_17177_1-p935892	Significant	SNaP	133.215	44269894	yes	no	yes
						Bn-scaff_17177_1-p951499	Significant	SNaP	133.215	44252751	yes	no	yes
						Bn-scaff_17177_1-p951734	Significant	SNaP	133.215	44252514	yes	no	yes
						Bn-scaff_17177_1-p954574	Significant	SNaP	133.215	44249674	yes	no	yes
						Bn-scaff_17721_1-p49987	Significant	SNaP	133.215	-
						Bn-scaff_17721_1-p50204	Significant	SNaP	133.215	-
						Bn-scaff_17177_1-p365264	Significant	SNaP	133.215	44856156	yes	no	yes
q23k-BP-C5-1	4/0	49.8-50.3	chrC05, 3450035-3672842	yes	no	Bn-scaff_20901_1-p597476	Flanking confidence interval(not sigf)	SNP	47.521	3450035	yes	no	-
						Bn-A06-p3339435	Significant	SNP	49.975	-
						Bn-scaff_20901_1-p365032	Significant	SNP	50.25	3672842	yes	no	-
						Bn-scaff_20901_1-p369010	Significant	SNP	50.25	3670200	yes	no	-
q23k-BP-C5-2	3/0	51.0-53.5	chrC05, 3688115-3949617	yes	no	Bn-scaff_20901_1-p348242	Significant	SNP	51.02	3688115	yes	no	-
						Bn-scaff_20901_1-p335873	Significant	SNP	51.431	3698278	yes	no	-
						Bn-scaff_20901_1-p250316	Significant	SNP	53.494	3949617	yes	no	-
q23k-BP-C5-3	21/0	73.1-73.5	chrC05, 8283062-8979897	yes	yes	Bn-scaff_22183_1-p365390	Significant	SNP	73.251	8979897	yes	yes	-
						Bn-scaff_16082_1-p70004	Significant	SNP	73.452	-
						Bn-scaff_22183_1-p629372	Significant	SNP	73.452	8746339	yes	yes	-
						Bn-scaff_22183_1-p631666	Significant	SNP	73.452	8744060	yes	yes	-
						Bn-scaff_22183_1-p635802	Significant	SNP	73.452	8741293	yes	yes	-
						Bn-scaff_22183_1-p641477	Significant	SNP	73.452	8738633	yes	yes	-
						Bn-scaff_22183_1-p641532	Significant	SNP	73.452	8738578	yes	yes	-
						Bn-scaff_22183_1-p644001	Significant	SNP	73.452	8736081	yes	yes	-
						Bn-scaff_22183_1-p670535	Significant	SNP	73.452	8710073	yes	yes	-
						Bn-scaff_22183_1-p701401	Significant	SNP	73.452	8686641	yes	yes	-
						Bn-scaff_22183_1-p766827	Significant	SNP	73.452	8622100	yes	yes	-
						Bn-scaff_16082_1-p16502	Significant	SNP	73.452	-
						Bn-scaff_16082_1-p17710	Significant	SNP	73.452	-
						Bn-scaff_16082_1-p250217	Significant	SNP	73.452	8.38021e+06	yes	yes	-
						Bn-scaff_16082_1-p260830	Significant	SNP	73.452	8368405	yes	yes	-
						Bn-scaff_16082_1-p278157	Significant	SNP	73.452	8350657	yes	yes	-
						Bn-scaff_16082_1-p278210	Significant	SNP	73.452	8.35061e+06	yes	yes	-
						Bn-scaff_16082_1-p296432	Significant	SNP	73.452	-
						Bn-scaff_16082_1-p318985	Significant	SNP	73.452	8314981	yes	yes	-
						Bn-scaff_16082_1-p33791	Significant	SNP	73.452	-
						Bn-scaff_16082_1-p353233	Significant	SNP	73.452	8283062	yes	yes	-
q23k-BP-C8	1/2	5.0-7.1	chrC08, 801925-13488675	yes	yes	Bn-scaff_18607_1-p283263	Significant	SNP	6.97	801925	yes	yes	-
						Bn-scaff_16273_1-p150168	Significant	SNaP	7.095	-
						Bn-scaff_18360_1-p1138501	Significant	SNaP	7.095	13488675	yes	yes	no
q23k-BP-C9	13/1	85.8-86.7	chrC09, 37115106-39357411	yes	yes	Bn-scaff_15808_1-p406320	Significant	SNP	85.903	37115106	yes	yes	-
						Bn-scaff_15808_1-p416856	Significant	SNP	85.903	37125614	yes	yes	-
						Bn-scaff_15808_1-p418186	Significant	SNP	85.903	37126944	yes	yes	-
						Bn-scaff_15808_1-p426336	Significant	SNP	85.903	37135139	yes	yes	-
						Bn-scaff_15808_1-p621815	Significant	SNaP	86.558	-
						Bn-scaff_15808_1-p575593	Significant	SNP	86.686	-
						Bn-scaff_15808_1-p583082	Significant	SNP	86.686	-
						Bn-scaff_15808_1-p584599	Significant	SNP	86.686	-
						Bn-scaff_15808_1-p585706	Significant	SNP	86.686	-
						Bn-scaff_15808_1-p585838	Significant	SNP	86.686	-
						Bn-scaff_15808_1-p645700	Significant	SNP	86.686	-
						Bn-scaff_16545_1-p56789	not significant	SNP	88.207	-
						Bn-scaff_15881_1-p118945	not significant	SNP	90.037	-
						Bn-scaff_15881_1-p139441	Flanking confidence interval(not sigf)	SNP	90.037	39357411	yes	yes	-

## Sheet: S8
Supporting Information Table S8. Comparison of SNP/SNaP marker patters in NAM population with whole genome sequencing (WGS) coverage data in parents for V. longisporum QTL regions.
qtl ID*	-log10 (p-value) for QTL	R2 (%) for QTL	Numbers of significantly associated SNP/SNaP	QTL size in bp	Darmor-bzh anchored, positions of markers within LD blocks in bp#	Name of significant markers in the LD block	Type of markers in the LD block	Marker position covered by WGS in H149	SNP call at marker position in H149	Marker position covered by WGS in H165	SNP call at marker position in H165	Marker position covered by WGS in RS13/6	SNP call at marker position in RS13/6	Marker position covered by WGS in CRY1	SNP call at marker position in CRY1	Marker position covered by WGS in MOY4	SNP call at marker position in MOY4	Marker position covered by WGS in DH5ON	SNP call at marker position in DH5ON	Presence/absence polymorphism (SNaPs) at marker position detected by WGS* in parents		Presence/absence polymorphism (SNaPs) at marker position detected by 60k SNP array* in parents		HNRT based on coverage analysis of parents
q22k-NAM-A1	3.4	6.1	0/1	280,109	chrA01, 4398726-4678835	Bn-A01-p4869879	SNaP	no	present	no	absent	yes	present	no	present	no	present	no	present	yes		yes		affected
q22k-NAM-A2-1	3.8	7.1	1/0	426,164	chrA02, 1482430-1908594	Bn-A02-p4343365	SNP	yes	present	no	present	no	present	no	present	no	present	no	present	-		-		affected
q22k-NAM-A2-2	3.2	5.7	0/1	773,013	chrA02, 12542914-13315927	Bn-A02-p16339698	SNaP	yes	present	yes	present	yes	present	no	present	no	absent	yes	present	yes		yes		affected
q22k-NAM-A3-1	3.2	5.7	0/1	424,53	chrA03, 4791304-5215834	Bn-A03-p5711554	SNaP	yes	present	no	present	no	absent	no	present	no	present	no	present	yes		yes		-
q22k-NAM-A3-2	3.7	6.8	0/1	382,814	chrA03, 10075388-10458202	Bn-A03-p10964394	SNaP	yes	present	no	absent	no	absent	no	absent	no	absent	yes	present	yes		yes		-
q22k-NAM-A4	3.4	6.1	0/1	1,097,439	chrA04, 12780294-13877733	Bn-A04-p12829470	SNaP	yes	present	no	present	no	present	no	present	no	present	yes	present	yes		no		affected
q22k-NAM-A5	3	5.5	1/0	424,483	chrA05, 2384153-2808636	Bn-A05-p2501988	SNP	yes	present	no	present	no	present	no	present	no	present	no	present	-		-		-
q22k-NAM-A6-1	3.1	5.6	0/1	860,353	chrA06, 1-860354	Bn-A06-p172731	SNaP	no	present	no	present	no	present	no	present	no	present	no	present	no		no		-
q22k-NAM-A6-2	3.3	6.1	0/1	184,177	chrA06, 23320799-23504976	Bn-A06-p24432909	SNaP	yes	present	yes	present	no	present	no	present	no	present	yes	present	yes		no		-
q22k-NAM-A7-1	4.9*	9.0	0/1	643,327	chrA07, 194949-838276	Bn-A07-p53742	SNaP	yes	present	no	present	no	present	no	present	yes	present	yes	present	yes		no		affected
q22k-NAM-A7-2	3.0	5.4	0/1	104,13	chrA07, 10122454-10226584	Bn-A07-p8721197	SNaP	no	absent	yes	present	no	present	no	present	no	present	yes	present	yes		yes		affected
q22k-NAM-A7-3	3.9	7.1	4/0	900,063	chrA07, 12111043-13011106	Bn-A02-p179557	SNP	no	present	no	present	no	present	no	present	no	present	no	present	-		-		-
q22k-NAM-A7-3	3.9	7.1	4/0	900,063	chrA07, 12111043-13011106	Bn-A02-p182447	SNP	yes	present	yes	present	no	present	yes	present	yes	present	yes	present	-		-		-
q22k-NAM-A7-3	3.9	7.1	4/0	900,063	chrA07, 12111043-13011106	Bn-A02-p284968	SNP	yes	present	yes	present	yes	present	no	present	no	present	yes	present	-		-		-
q22k-NAM-A7-3	3.9	7.1	4/0	900,063	chrA07, 12111043-13011106	Bn-A02-p379918	SNP	yes	present	no	present	no	present	no	present	no	present	yes	present	-		-		-
q22k-NAM-A7-4	4.2	7.7	0/1	303,757	chrA07, 18399689-18703446	Bn-A07-p16722346	SNaP	yes	present	no	present	no	present	no	present	no	present	yes	present	yes		no		-
q22k-NAM-A7-5	3.3	5.9	0/1	115,924	chrA07, 22256576-22372500	Bn-A07-p20801586	SNaP	yes	present	yes	present	yes	present	no	present	no	present	yes	present	yes		no		-
q22k-NAM-C1	3.1	5.6	0/1	23,66	chrC01, 4010528-4034188	Bn-scaff_15838_5-p1182961	SNaP	yes	present	yes	present	yes	present	no	absent	no	present	yes	present	yes		yes		affected
q22k-NAM-C3-1	4.0	7.4	7/0	473,219	chrC03, 17139729-17612948	Bn-scaff_20646_1-p832827	SNP	yes	present	yes	present	no	present	yes	present	no	present	yes	present	-		-		-
q22k-NAM-C3-1	4.0	7.4	7/0	473,219	chrC03, 17139729-17612948	Bn-scaff_20646_1-p800991	SNP	no	present	yes	present	yes	present	no	present	no	absent	yes	present	-		-		-
q22k-NAM-C3-1	4.0	7.4	7/0	473,219	chrC03, 17139729-17612948	Bn-scaff_20646_1-p764847	SNP	yes	present	yes	present	no	absent	no	absent	no	present	yes	present	-		-		-
q22k-NAM-C3-1	4.0	7.4	7/0	473,219	chrC03, 17139729-17612948	Bn-scaff_20646_1-p492384	SNP	no	present	no	absent	no	present	yes	absent	no	present	yes	present	-		-		-
q22k-NAM-C3-1	4.0	7.4	7/0	473,219	chrC03, 17139729-17612948	Bn-scaff_20646_1-p427478	SNP	yes	present	yes	present	yes	present	yes	present	no	present	yes	present	-		-		-
q22k-NAM-C3-1	4.0	7.4	7/0	473,219	chrC03, 17139729-17612948	Bn-scaff_20646_1-p426477	SNP	no	present	yes	present	no	present	no	present	no	present	yes	present	-		-		-
q22k-NAM-C3-1	4.0	7.4	7/0	473,219	chrC03, 17139729-17612948	Bn-scaff_20646_1-p422144	SNP	no	present	yes	present	no	absent	yes	present	no	present	yes	present	-		-		-
q22k-NAM-C3-2	3.4	6.4	3/0	305,456	chrC03, 18471494-18776950	Bn-scaff_27313_1-p653	SNP	no	present	no	present	no	present	no	absent	yes	present	yes	present	-		-		-
q22k-NAM-C3-2	3.4	6.4	3/0	305,456	chrC03, 18471494-18776950	Bn-scaff_28509_1-p33640	SNP	no	present	yes	present	no	present	yes	present	no	present	yes	present	-		-		-
q22k-NAM-C3-2	3.4	6.4	3/0	305,456	chrC03, 18471494-18776950	Bn-scaff_28509_1-p33423	SNP	no	present	yes	absent	no	present	yes	present	yes	present	yes	present	-		-		-
q22k-NAM-C3-3	3.3	6.0	1/0	547,999	chrC03, 58902519-59450518	Bn-scaff_23098_1-p90934	SNP	yes	present	yes	present	yes	present	yes	present	no	present	yes	present	-		-		-
q22k-NAM-C4-1	4.8*	8.9	1/0	569,188	chrC04, 3070003-3639191	Bn-scaff_16534_1-p650838	SNP	no	present	yes	present	no	present	yes	present	yes	present	yes	present	-		-		-
q22k-NAM-C4-2	3.2	5.8	0/1	2,442,181	chrC04, 9983231-12425412	Bn-scaff_19821_1-p399685	SNaP	yes	present	yes	present	no	present	no	present	no	absent	yes	present	yes		yes		-
q22k-NAM-C5-1	3.5	6.8	1/0	1,223,110	chrC05, 0-1223110	Bn-scaff_23107_1-p7608	SNP	no	present	yes	present	no	present	no	present	no	present	yes	present	-				-
q22k-NAM-C5-2	3.2	5.7	1/0	609,147	chrC05, 3089132-3698279	Bn-scaff_20901_1-p880825	SNP	no	present	no	present	no	present	no	present	no	present	yes	present	-				-
q22k-NAM-C6-1	3.3	6.0	0/1	2,589,714	chrC06, 7267213-9856927	Bn-scaff_17454_1-p271330	SNaP	yes	present	no	absent	no	absent	no	present	no	absent	yes	present	yes		yes		-
q22k-NAM-C6-2	4.3	8.0	2/0	1,151,336	chrC06, 15528079-16679415	Bn-scaff_15818_1-p352205	SNP	no	present	yes	present	yes	absent	no	present	yes	present	yes	present	-		-		-
q22k-NAM-C6-3	3.4	6.2	1/2	853,107	chrC06, 17872264-18725371	Bn-scaff_15818_2-p1586889	SNP	yes	present	no	present	no	present	no	present	no	absent	yes	present	-		-		-
q22k-NAM-C6-3	3.4	6.2	1/2	853,107	chrC06, 17872264-18725371	Bn-scaff_15818_2-p1940954	SNaP	yes	present	yes	present	no	absent	no	absent	no	present	yes	present	yes		yes		-
q22k-NAM-C6-3	3.4	6.2	1/2	853,107	chrC06, 17872264-18725371	Bn-scaff_18206_1-p455702	SNaP	yes	present	yes	present	no	present	no	absent	no	present	yes	present	yes		yes		-
q22k-NAM-C8	4.6*	8.6	0/1	394,793	chrC08, 12201749-12596542	Bn-scaff_15714_1-p3226159	SNaP	yes	present	yes	present	yes	present	yes	absent	no	present	yes	present	yes		yes		-
q22k-NAM-C9-1	3.3	5.9	0/1	1,564,194	chrC09, 15310014-16874208	Bn-scaff_17888_1-p222048	SNaP	yes	present	yes	present	no	present	no	present	no	present	yes	present	yes		no		-
q22k-NAM-C9-2	3.6	6.6	0/1	1,794,377	chrC09, 31891709-33686086	Bn-scaff_15930_1-p202997	SNaP	yes	present	yes	present	no	present	yes	present	no	present	yes	present	yes		no		-
																				*not applicable: SNP marker		*not applicable: SNP marker
	*over FDR threshold
																				18 out of 19 SNaP markers (~94%) in QTL regions		11 out of 19 SNaP markers (~60%) in QTL regions
																				confirmed by WGS		confirmed by SNP genotyping

## Sheet: S9
Supporting Information Table S9. Comparison of SNP/SNaP marker patters in ExR53-DH population with whole genome sequencing (WGS) coverage data in parents for V. longisporum QTL regions.
SNaP genetic map containing SNP plus SNaP markers
Comparison of SNP/SNaP marker patters in ExR53-DH with BioNano Optical Mapping coverage in parents for V. longisporum QTL regions
qtl ID*	LOD	R2 (%)	Resistance allele from	SNP/SNaP	QTL region in cM	Darmor-bzh anchored, positions in bp*		Marker Ids	Marker characteristics	Marker type	Position in cM*	Darmor-bzh anchored, position in bp*	Marker position covered by WGS in Express617	Marker position covered by WGS in R53	Presence/absence polymorphism (SNaPs) in parents at marker position detected by WGS		HNRT based on coverage analysis of parents
				SNaP2													HNRT based on coverage analysis of parents
q23k-BP-A1-1	5.2	11.2	R53	9/0	241.1-244.2	chrA01, 20308731-20378208		Bn-A01-p24504495	Significant	SNP	241.187	20308731	yes	no			-		Color coding in last column
								Bn-A01-p24520244	Significant	SNP	241.187	-					-		not relevant for comparison, SNP marker
								Bn-A01-p24504575	Significant	SNP	241.992	20308811	yes	no			-		No comparison possible as marker could not be anchored to Darmor-bzh reference
								Bn-A01-p24541095	Significant	SNP	242.807	20344118	yes	yes			-		SNaP marker pattern in offspring consistent with long-range presence/abssence polymorphism in two parents (yes)
								Bn-A01-p24556230	Significant	SNP	244.137	20356852	yes	no			-		SNaP marker pattern in offspring not consistent with long-range presence/abssence polymorphism in two parents (no)
								Bn-A01-p24565084	Significant	SNP	244.137	20363716	yes	yes			-
								Bn-A01-p24565311	Significant	SNP	244.137	20363943	yes	yes			-
								Bn-A01-p24578644	Significant	SNP	244.137	-					-
								Bn-A01-p24575679	Significant	SNP	244.137	20378208	yes	yes			-
q23k-BP-A1-2	3.1	6.9	Express617	4/2	260.1-263.7	chrA01, 20944409-21236287		Bn-A01-p26425810	Significant	SNaP	260.149	20944409	yes	no	yes		affected
								Bn-A01-p26543758	Significant	SNaP	260.149	-					affected
								Bn-Scaffold000386-p4150	Significant	SNP	261.599	-					affected
								Bn-A01-p26722319	Significant	SNP	262.517	-					affected
								Bn-Scaffold000386-p1325	Significant	SNP	262.517	-					affected
								Bn-A01-p27147782	Flanking confidence interval(not sigf)	SNP	263.714	21236287	yes	no			affected
q23k-BP-A3-1	4.7	10.3	Express617	1/5	107.4-121.2	chrA03, 7963059-11419476		Bn-A03-p8671697	Significant	SNaP	107.392	7963059	yes	no	yes		-
								Bn-A03-p12737336	Significant	SNaP	108.622	-					-
								Bn-scaff_20646_1-p426123	Significant	SNaP	109.441	-					-
								Bn-A03-p12541037	Significant	SNaP	109.441	-					-
								Bn-A03-p12343742	Flanking confidence interval(not sigf)	SNP	121.221	11419476	yes	yes			-
q23k-BP-A3-2	3.1	6.9	R53	14/0	143.6-145.5	chrA03,15580412-16286255		Bn-A03-p16444510	Flanking confidence interval(not sigf)	SNP	143.789	15580412	yes	no			-
								Bn-scaff_17298_1-p705887	Significant	SNP	143.789	-					-
								Bn-A03-p16915877	Significant	SNP	145.428	-					-
								Bn-A03-p16955732	Significant	SNP	145.428	-					-
								Bn-A03-p16969084	Significant	SNP	145.428	-					-
								Bn-A03-p16989353	Significant	SNP	145.428	-					-
								Bn-A03-p17019251	Significant	SNP	145.428	-					-
								Bn-A03-p17038064	Significant	SNP	145.428	-					-
								Bn-A03-p17038887	Significant	SNP	145.428	16191091	yes	yes			-
								Bn-A03-p17038965	Significant	SNP	145.428	16191170	yes	yes			-
								Bn-A03-p17056395	Significant	SNP	145.428	16208595	yes	yes			-
								Bn-A03-p17139931	Significant	SNP	145.428	16286255	yes	no			-
								Bn-scaff_17298_1-p1520465	Significant	SNP	145.428	-					-
								Bn-scaff_17298_1-p1744778	Significant	SNP	145.428	16223916	yes	yes			-
q23k-BP-A4	5.8	12.6	Express617	3/2	36.9-39.8	chrA04, 12064302-12559493		Bn-A04-p10881502	Significant	SNP	36.915	12064302	yes	yes			-
								Bn-scaff_15852_1-p234569	Significant	SNP	36.915	-					-
								Bn-A04-p11319703	Significant	SNaP	38.965	-					-
								Bn-A04-p11320045	Significant	SNaP	38.965	-					-
								Bn-A04-p11420466	Flanking confidence interval(not sigf)	SNP	39.785	12559493	no	no			-
q23k-BP-A5-1	4.4	9.5	R53	4/0	12.5-12.5	chrA05, 1370443-1423575		Bn-A05-p1254185	Significant	SNP	12.546	1370443	yes	yes			-
								Bn-A05-p1279304	Significant	SNP	12.546	-					-
								Bn-A05-p1281138	Significant	SNP	12.546	1397393	no	yes			-
								Bn-A05-p1308471	Significant	SNP	12.546	1423575	yes	no			-
q23k-BP-A5-2	6.2	13.2	Express617	13/1	53.3-55.0	chrA05, 2357535-2473365		Bn-A05-p2233637	Significant	SNP	53.388	2357535	yes	no			-
								Bn-A05-p2233700	Significant	SNP	53.388	2357596	yes	no			-
								Bn-A05-p2234082	Significant	SNP	53.388	2357986	yes	no			-
								Bn-A05-p2246038	Significant	SNP	53.388	2366835	yes	no			-
								Bn-A05-p2262914	Significant	SNP	53.388	-					-
								Bn-A05-p2272518	Significant	SNP	53.388	-					-
								Bn-A05-p2280549	Significant	SNP	53.388	2402350	yes	yes			-
								Bn-A05-p2345233	Significant	SNaP	54.28	2468112	yes	yes	no		-
								Bn-A05-p2287815	Significant	SNP	54.914	-					-
								Bn-A05-p2296307	Significant	SNP	54.914	2416389	yes	yes			-
								Bn-A05-p2299167	Significant	SNP	54.914	-					-
								Bn-A05-p2303112	Significant	SNP	54.914	-					-
								Bn-A05-p2337684	Significant	SNP	54.914	2459059	yes	yes			-
								Bn-A05-p2350131	Significant	SNP	54.914	2473365	yes	no			-
q23k-BP-A6	9.7	19.8	Express617	4/0	54.2-55.0	chrA06, 5951730-6019696		Bn-A06-p6520301	Significant	SNP	54.377	5951730	no	no			-
								Bn-A06-p6555456	Significant	SNP	54.987	-					-
								Bn-A06-p6622319	Significant	SNP	54.987	-					-
								Bn-A06-p6624464	Significant	SNP	54.987	6019696	yes	yes			-
q23k-BP-A8	13.8	26.9	R53	4/0	51.8-54.2	chrA08, 15023115-15190894		Bn-A08-p17570589	Significant	SNP	51.796	15023115	yes	no			-
								Bn-A08-p17586676	Significant	SNP	51.936	1.50391e+07	yes	no			-
								Bn-A08-p17721455	Significant	SNP	54.151	-					-
								Bn-A08-p17748884	Significant	SNP	54.151	15190894	yes	no			-
q23k-BP-C2-1	4.3	8.9	R53	0/4	23.8-24.2	chrC02, 7755863-10626628		Bn-scaff_15712_5-p265921	Flanking confidence interval(not sigf)	SNaP	23.785	8952256	yes	no	yes		affected
								Bn-scaff_15712_5-p267640	Significant	SNaP	23.785	8953987	yes	no	yes		affected
								Bn-scaff_16804_4-p266761	Significant	SNaP	24.156	7.75586e+06	yes	no	yes		affected
								Bn-scaff_20942_1-p604955	Significant	SNaP	24.156	10626628	yes	no	yes		affected
q23k-BP-C2-2	6.5	13.7	Express617	0/3	62.2-64.3	chrC02, 16359619-17316000		Bn-scaff_18702_1-p365839	Significant	SNaP	62.005	16359619	yes	no	yes		affected
								Bn-scaff_17566_1-p71938	Significant	SNaP	63.235	16766240	yes	no	yes		affected
								Bn-scaff_17079_1-p145741	Significant	SNaP	64.259	17316000	yes	no	yes		affected
q23k-BP-C2-3	11	23.3	R53	0/12	132.7-133.3	chrC02, 44249674-44856156		Bn-scaff_17177_1-p947071	Significant	SNaP	132.806	44258717	yes	yes	no		-
								Bn-scaff_17721_1-p50954	Significant	SNaP	132.806	-					-
								Bn-scaff_17721_1-p58139	Significant	SNaP	132.806	-					-
								Bn-scaff_17721_1-p60404	Significant	SNaP	132.806	-					-
								Bn-scaff_17177_1-p836129	Significant	SNaP	133.215	44366294	yes	yes	no		-
								Bn-scaff_17177_1-p935892	Significant	SNaP	133.215	44269894	yes	yes	no		-
								Bn-scaff_17177_1-p951499	Significant	SNaP	133.215	44252751	yes	no	yes		-
								Bn-scaff_17177_1-p951734	Significant	SNaP	133.215	44252514	yes	yes	no		-
								Bn-scaff_17177_1-p954574	Significant	SNaP	133.215	44249674	yes	yes	no		-
								Bn-scaff_17721_1-p49987	Significant	SNaP	133.215	-					-
								Bn-scaff_17721_1-p50204	Significant	SNaP	133.215	-					-
								Bn-scaff_17177_1-p365264	Significant	SNaP	133.215	44856156	yes	no	yes		-
q23k-BP-C5-1	18.4	34.2	R53	4/0	49.8-50.3	chrC05, 3450035-3672842		Bn-scaff_20901_1-p597476	Flanking confidence interval(not sigf)	SNP	47.521	3450035	yes	no			-
								Bn-A06-p3339435	Significant	SNP	49.975	-					-
								Bn-scaff_20901_1-p365032	Significant	SNP	50.25	3672842	yes	no			-
								Bn-scaff_20901_1-p369010	Significant	SNP	50.25	3670200	yes	no			-
q23k-BP-C5-2	13.7	26.9	Express617	3/0	51.0-53.5	chrC05, 3688115-3949617		Bn-scaff_20901_1-p348242	Significant	SNP	51.02	3688115	yes	no			-
								Bn-scaff_20901_1-p335873	Significant	SNP	51.431	3698278	yes	no			-
								Bn-scaff_20901_1-p250316	Significant	SNP	53.494	3949617	yes	yes			-
q23k-BP-C5-3	17.6	31.8	Express617	21/0	73.1-73.5	chrC05, 8283062-8979897		Bn-scaff_22183_1-p365390	Significant	SNP	73.251	8979897	yes	yes			-
								Bn-scaff_16082_1-p70004	Significant	SNP	73.452	-					-
								Bn-scaff_22183_1-p629372	Significant	SNP	73.452	8746339	yes	yes			-
								Bn-scaff_22183_1-p631666	Significant	SNP	73.452	8744060	yes	yes			-
								Bn-scaff_22183_1-p635802	Significant	SNP	73.452	8741293	no	no			-
								Bn-scaff_22183_1-p641477	Significant	SNP	73.452	8738633	yes	yes			-
								Bn-scaff_22183_1-p641532	Significant	SNP	73.452	8738578	yes	yes			-
								Bn-scaff_22183_1-p644001	Significant	SNP	73.452	8736081	yes	no			-
								Bn-scaff_22183_1-p670535	Significant	SNP	73.452	8710073	yes	no			-
								Bn-scaff_22183_1-p701401	Significant	SNP	73.452	8686641	yes	no			-
								Bn-scaff_22183_1-p766827	Significant	SNP	73.452	8622100	no	yes			-
								Bn-scaff_16082_1-p16502	Significant	SNP	73.452	-					-
								Bn-scaff_16082_1-p17710	Significant	SNP	73.452	-					-
								Bn-scaff_16082_1-p250217	Significant	SNP	73.452	8.38021e+06	yes	no			-
								Bn-scaff_16082_1-p260830	Significant	SNP	73.452	8368405	yes	no			-
								Bn-scaff_16082_1-p278157	Significant	SNP	73.452	8350657	yes	no			-
								Bn-scaff_16082_1-p278210	Significant	SNP	73.452	8.35061e+06	no	no			-
								Bn-scaff_16082_1-p296432	Significant	SNP	73.452	-					-
								Bn-scaff_16082_1-p318985	Significant	SNP	73.452	8314981	yes	no			-
								Bn-scaff_16082_1-p33791	Significant	SNP	73.452	-					-
								Bn-scaff_16082_1-p353233	Significant	SNP	73.452	8283062	yes	no			-
q23k-BP-C8	3.5	7.8	Express617	1/2	5.0-7.1	chrC08, 801925-13488675		Bn-scaff_18607_1-p283263	Significant	SNP	6.97	801925	yes	yes			-
								Bn-scaff_16273_1-p150168	Significant	SNaP	7.095	-					-
								Bn-scaff_18360_1-p1138501	Significant	SNaP	7.095	13488675	yes	no	yes		-
q23k-BP-C9	9.3	19.1	R53	13/1	85.8-86.7	chrC09, 37115106-39357411		Bn-scaff_15808_1-p406320	Significant	SNP	85.903	37115106	yes	yes			-
								Bn-scaff_15808_1-p416856	Significant	SNP	85.903	37125614	yes	no			-
								Bn-scaff_15808_1-p418186	Significant	SNP	85.903	37126944	yes	no			-
								Bn-scaff_15808_1-p426336	Significant	SNP	85.903	37135139	yes	yes			-
								Bn-scaff_15808_1-p621815	Significant	SNaP	86.558	-					-
								Bn-scaff_15808_1-p575593	Significant	SNP	86.686	-					-
								Bn-scaff_15808_1-p583082	Significant	SNP	86.686	-					-
								Bn-scaff_15808_1-p584599	Significant	SNP	86.686	-					-
								Bn-scaff_15808_1-p585706	Significant	SNP	86.686	-					-
								Bn-scaff_15808_1-p585838	Significant	SNP	86.686	-					-
								Bn-scaff_15808_1-p645700	Significant	SNP	86.686	-					-
								Bn-scaff_16545_1-p56789	not significant	SNP	88.207	-					-
								Bn-scaff_15881_1-p118945	not significant	SNP	90.037	-					-
								Bn-scaff_15881_1-p139441	Flanking confidence interval(not sigf)	SNP	90.037	39357411	no	no			-
															67% reference-anchored SNaP markers (12 of 18) confirmed by WGS patterns in parents
															83% of QTL regions harbouring reference-anchored SNaP markers (5 out of 6) confirmed by WGS to contain overlaping deletions

[truncated: 2 more sheets: S10, S11]
